# Supplementary material for: Together throughout the year: seasonal patterns of bacterial and eukaryotic microbial communities in a macrotidal estuary
Source: Environ Microbiome. 2025 Jan 20;20:8. doi: 10.1186/s40793-025-00664-y (PMC11748528; doi:10.1186/s40793-025-00664-y)
Supplement: Supplementary file 4 — Additional file 4 [file 40793_2025_664_MOESM4_ESM.xlsx]

## Sheet: Sheet1
Sample	Date	Site	Month	Season	Day	Latitude	Longitude	Layer	Depth	Flow	Irradiance	Temperature	Salinity	N	P	Si	Turbidity	SPM	Fv/Fm	Chla	EPS	TEP	Bacterial_richness	Eukaryotic_richness
AOU1S	08/28/2015	Station1	August	Summer	240	49.4335	0.11	surface	0.995	328	1981	18.669	27.402	64.49	1.893	50.7	25.509	0.092	0.06	6.713	2.051	4.98	729	770
AOU2F	08/28/2015	Station2	August	Summer	240	49.4343	0.18	bottom	13.923	328	1981	18.572	29.491	40.87	1.088	37.1	40.87	0.1	0.449	3.707	1.282	4.316	925	989
AOU2S	08/28/2015	Station2	August	Summer	240	49.4343	0.18	surface	0.994	328	1981	18.992	24.486	80.06	1.869	59.2	8.711	0.068	0.307	6.924	1.492	2.836	215	1169
AOU3S	08/28/2015	Station3	August	Summer	240	49.4297	0.27	surface	0.994	328	1981	18.723	25.189	91.44	1.974	60.3	14.076	0.082	0.372	4.6	1.376	4.106	1017	1225
AOU4F	08/28/2015	Station4	August	Summer	240	49.4314	0.3	bottom	11.686	328	1981	18.693	25.656	82.32	2.034	56.1	82.32	0.1	0.346	2.517	1.443	5.26	497	869
AOU4S	08/28/2015	Station4	August	Summer	240	49.4314	0.3	surface	0.994	328	1981	18.98	21.962	134.61	2.697	80	10.821	0.072	0.071	5.05	1.436	3.636	911	1201
AOU5S	08/28/2015	Station5	August	Summer	240	49.4402	0.36	surface	0.995	328	1981	19.872	15.201	166.19	3.342	105	12.999	0.054	0.203	4.058	1.721	3.616	729	1353
AOU6F	08/28/2015	Station6	August	Summer	240	49.455	0.42	bottom	13.177	328	1981	19.408	15.586	194.92	3.907	108	194.92	0.151	-0.003	2.669	1.698	7.893	683	654
AOU6S	08/28/2015	Station6	August	Summer	240	49.455	0.42	surface	0.994	328	1981	19.812	11.931	242.553	4.137	130	23.142	0.064	0.123	1.801	1.502	5.446	788	815
AOU7S	08/28/2015	Station7	August	Summer	240	49.4726	0.46	surface	0.994	328	1981	20.528	6.188	287.092	4.249	144	18.678	0.052	0.101	3.824	1.498	2.273	486	864
AOU8F	08/28/2015	Station8	August	Summer	240	49.4841	0.51	bottom	14.668	328	1981	20.046	7.919	250.06	3.879	139	250.06	0.997	0.003	6.942	1.783	28.163	955	1068
AOU8S	08/28/2015	Station8	August	Summer	240	49.4841	0.51	surface	0.995	328	1981	20.927	3.906	312.056	0	150	19.072	0.034	0.173	2.531	1.762	3.14	538	1251
AOU9S	08/28/2015	Station9	August	Summer	240	49.4376	0.57	surface	0.995	328	1981	20.73	1.993	320.045	3.337	153	NA	0.042	0.162	4.786	4.287	3.743	991	1478
AVR1S	04/17/2015	Station1	April	Spring	107	49.4335	0.11	surface	0.994	475	935	11.517	24.294	131.887	1.33	36.4	18.757	0.027	0.586	5.293	8.225	5.351	1018	788
AVR2F	04/17/2015	Station2	April	Spring	107	49.4343	0.18	bottom	14.42	475	935	11.253	27.6	86.428	0.789	22.7	86.428	0.032	0.604	3.446	8.998	5.518	645	849
AVR2S	04/17/2015	Station2	April	Spring	107	49.4343	0.18	surface	0.995	475	935	11.446	23.434	155.182	1.51	46.9	15.59	0.026	0.602	3.634	10.348	5.355	549	796
AVR3S	04/17/2015	Station3	April	Spring	107	49.4297	0.27	surface	0.995	475	935	11.871	21.727	160.317	1.66	46.6	28.53	0.03	0.476	1.986	8.008	5.813	492	854
AVR4F	04/17/2015	Station4	April	Spring	107	49.4314	0.3	bottom	12.68	475	935	11.594	22.814	145.796	1.57	43.3	145.796	0.087	0.521	1.919	13.178	9.005	882	1163
AVR4S	04/17/2015	Station4	April	Spring	107	49.4314	0.3	surface	0.995	475	935	12.231	17.434	190.681	1.77	59.1	30.24	0.05	0.492	2.528	17.532	9.33	949	935
AVR5S	04/17/2015	Station5	April	Spring	107	49.4402	0.36	surface	0.994	475	935	12.629	10.457	314.602	2.38	98.8	24.527	0.035	0.246	1.312	15.008	6.918	558	1160
AVR6F	04/17/2015	Station6	April	Spring	107	49.455	0.42	bottom	11.188	475	935	12.324	14.002	254.643	2.23	81.6	254.643	0.057	0.424	1.928	11.055	8.105	450	1174
AVR6S	04/17/2015	Station6	April	Spring	107	49.455	0.42	surface	0.994	475	935	12.949	5.051	367.487	1.65	118	27.98	0.038	0.131	0.577	19.148	6.909	305	1126
AVR7S	04/17/2015	Station7	April	Spring	107	49.4726	0.46	surface	0.995	475	935	13.259	3.38	359.537	1.83	116	23.685	0.031	0.254	0.749	6.079	6.359	477	855
AVR8F	04/17/2015	Station8	April	Spring	107	49.4841	0.51	bottom	13.923	475	935	13.084	1.772	373.807	1.54	121	373.807	0.096	0.254	1.065	10.039	8.855	538	764
AVR8S	04/17/2015	Station8	April	Spring	107	49.4841	0.51	surface	0.994	475	935	13.467	0.847	379.576	1.29	125	17.49	0.022	0.258	0.936	4.302	5.013	619	1011
DEC1S	12/11/2015	Station1	December	Winter	345	49.4335	0.11	surface	0.994	257	225	9.832	28.05	92.072	2.008	45.8	41.248	0.167	0.437	0.776	10.225	8.943	853	1166
DEC2F	12/11/2015	Station2	December	Winter	345	49.4343	0.18	bottom	16.161	257	225	10.173	28.476	87.995	2.509	43.5	87.995	0.211	0.381	1.051	6.202	11.989	672	1195
DEC2S	12/11/2015	Station2	December	Winter	345	49.4343	0.18	surface	0.994	257	225	9.309	25.019	132.813	2.195	63	25.605	0.14	0.471	1.285	4.414	10.247	540	1314
DEC3S	12/11/2015	Station3	December	Winter	345	49.4297	0.27	surface	0.994	257	225	9.046	23.123	138.097	2.292	68.7	68.511	0.104	0.368	1.262	5.062	8.764	833	1307
DEC4F	12/11/2015	Station4	December	Winter	345	49.4314	0.3	bottom	13.674	257	225	9.902	23.529	148.621	2.556	67.3	148.621	0.29	0.302	0.888	5.177	9.522	692	1308
DEC4S	12/11/2015	Station4	December	Winter	345	49.4314	0.3	surface	0.995	257	225	9.591	20.258	165.795	2.541	81.2	52.412	0.141	0.307	1.011	7.199	9.893	1017	1223
DEC5S	12/11/2015	Station5	December	Winter	345	49.4402	0.36	surface	0.994	257	225	9.432	11.028	266.704	3.053	128	45.637	0.173	0.254	1.033	6.251	9.751	802	1582
DEC6F	12/11/2015	Station6	December	Winter	345	49.455	0.42	bottom	13.675	257	225	9.825	9.679	268.126	3.058	111	268.126	1.192	0.157	7.207	5.516	30.093	1172	1687
DEC6S	12/11/2015	Station6	December	Winter	345	49.455	0.42	surface	0.995	257	225	9.367	5.192	308.258	3.011	148	49.444	0.144	0.226	0.726	5.321	9.339	798	1355
DEC7S	12/11/2015	Station7	December	Winter	345	49.4726	0.46	surface	0.994	257	225	9.383	4.18	368.705	2.742	149	36.515	0.133	0.104	0.668	4.788	9.205	665	1372
DEC8F	12/11/2015	Station8	December	Winter	345	49.4841	0.51	bottom	13.923	257	225	9.558	5.236	359.47	3.071	148	359.47	2.207	0.142	17.679	2.901	96.949	768	1080
DEC8S	12/11/2015	Station8	December	Winter	345	49.4841	0.51	surface	0.995	257	225	9.273	2.682	390.15	2.188	158	48.413	0.1	0.121	0.735	3.263	8.993	817	1102
FEV1S	02/18/2015	Station1	February	Winter	49	49.4335	0.11	surface	1.492	628	1123	6.228	25.962	166.332	2.12	74.4	10.776	0.069	0.414	1.465	4.23	5.528	386	1013
FEV2F	02/18/2015	Station2	February	Winter	49	49.4343	0.18	bottom	14.668	628	1123	6.635	27.733	87.391	1.67	41.3	87.391	0.132	0.485	1.434	5.358	11.764	526	1066
FEV2S	02/18/2015	Station2	February	Winter	49	49.4343	0.18	surface	1.244	628	1123	6.499	24.525	153.094	1.92	64.8	14.688	0.075	0.436	1.3	5.729	13.558	402	777
FEV3S	02/18/2015	Station3	February	Winter	49	49.4297	0.27	surface	0.995	628	1123	6.129	17.763	191.301	2.41	84.9	24.119	0.079	0.373	1.357	5.361	12.079	541	685
FEV4S	02/18/2015	Station4	February	Winter	49	49.4314	0.3	surface	1.243	628	1123	5.653	11	289.82	2.41	119	30.451	0.076	0.199	1.161	5.899	16.479	468	941
FEV5S	02/18/2015	Station5	February	Winter	49	49.4402	0.36	surface	1.244	628	1123	5.417	4.457	370.641	1.07	155	50.23	0.053	0.179	2.873	5.362	10.576	481	1087
FEV6F	02/18/2015	Station6	February	Winter	49	49.455	0.42	bottom	11.933	628	1123	5.668	10.421	269.008	2.74	112	269.008	0.565	0.183	3.428	5.07	12.007	317	941
FEV6S	02/18/2015	Station6	February	Winter	49	49.455	0.42	surface	0.995	628	1123	5.18	2.328	368.697	1.22	152	46.272	0.037	0.152	2.548	5.247	8.51	217	877
FEV7S	02/18/2015	Station7	February	Winter	49	49.4726	0.46	surface	0.995	628	1123	5.227	0.69	372.812	0.965	153	35.112	0.036	0.215	2.436	5.319	8.219	323	691
FEV8F	02/18/2015	Station8	February	Winter	49	49.4841	0.51	bottom	14.42	628	1123	5.116	0.363	377.705	1.09	153	377.705	0.424	0.313	4.722	6.121	16.164	452	974
FEV8S	02/18/2015	Station8	February	Winter	49	49.4841	0.51	surface	0.995	628	1123	5.223	0.493	376.474	1.23	152	79.006	0.18	0.325	3.956	6.256	10.51	620	958
JAN1S	01/19/2015	Station1	January	Winter	19	49.4335	0.11	surface	0.994	1070	470	7.662	22.27	194.26	1.99	90.4	14.826	0.021	NA	0.567	3.311	6.769	704	823
JAN2F	01/19/2015	Station2	January	Winter	19	49.4343	0.18	bottom	12.928	1070	470	7.774	27.737	92.25	1.56	46.8	92.25	0.039	0.36	0.391	4.35	9.706	611	1218
JAN2S	01/19/2015	Station2	January	Winter	19	49.4343	0.18	surface	0.994	1070	470	7.512	20.684	198.46	2.07	90.8	16.544	0.021	0.637	0.52	3.77	6.206	667	1246
JAN3S	01/19/2015	Station3	January	Winter	19	49.4297	0.27	surface	0.994	1070	470	6.845	8.046	319.7	2.18	139.7	29.343	0.028	NA	0.271	5.933	9.206	376	1047
JAN4F	01/19/2015	Station4	January	Winter	19	49.4314	0.3	bottom	12.431	1070	470	7.59	23.049	144.97	2.08	69	144.97	0.026	0.262	0.509	7.117	23.081	466	639
JAN4S	01/19/2015	Station4	January	Winter	19	49.4314	0.3	surface	0.995	1070	470	7.071	6.893	332.4	1.98	149.8	30.8	0.044	0.109	0.233	4.436	9.54	403	759
JAN5S	01/19/2015	Station5	January	Winter	19	49.4402	0.36	surface	0.995	1070	470	6.906	1.817	368.7	1.07	165.5	29.036	0.025	0.324	0.388	7.969	7.081	481	789
JAN6F	01/19/2015	Station6	January	Winter	19	49.455	0.42	bottom	12.182	1070	470	7.097	4.799	332.76	2.23	145.7	332.76	0.141	0.23	0.946	7.189	14.623	527	772
JAN6S	01/19/2015	Station6	January	Winter	19	49.455	0.42	surface	0.994	1070	470	7.042	0.478	381.74	0.92	164.2	22.996	0.026	0.248	0.349	6.082	5.831	1282	899
JAN7S	01/19/2015	Station7	January	Winter	19	49.4726	0.46	surface	0.995	1070	470	6.965	0.33	382.43	0.817	162.4	93.308	0.115	0.329	0.797	6.945	13.831	166	1230
JAN8F	01/19/2015	Station8	January	Winter	19	49.4841	0.51	bottom	11.685	1070	470	7.262	0.281	383.02	0.858	161.7	383.02	0.11	0.26	1.074	4.824	10.498	336	1132
JAN8S	01/19/2015	Station8	January	Winter	19	49.4841	0.51	surface	0.995	1070	470	7.233	0.281	380.84	0.802	161	77.18	0.142	0.269	1.336	5.527	10.477	641	1255
JUI1S	07/15/2015	Station1	July	Summer	196	49.4335	0.11	surface	0.994	181	1265	19.244	25.897	90.635	1.728	34.982	25.415	0.09	0.371	14.02	2.638	6.548	714	863
JUI2F	07/15/2015	Station2	July	Summer	196	49.4343	0.18	bottom	14.42	181	1265	19.152	27.171	68.066	1.586	28.766	68.066	0.116	0.463	8.581	1.376	8.724	483	934
JUI2S	07/15/2015	Station2	July	Summer	196	49.4343	0.18	surface	0.994	181	1265	19.388	23.674	104.432	1.974	35.214	14.853	0.071	0.358	15.854	1.815	2.744	819	877
JUI3S	07/15/2015	Station3	July	Summer	196	49.4297	0.27	surface	1.243	181	1265	19.516	22.589	135.993	2.052	39.811	14.517	0.05	0.261	10.069	1.437	2.583	618	743
JUI4F	07/15/2015	Station4	July	Summer	196	49.4314	0.3	bottom	13.177	181	1265	19.374	23.398	118.396	2.195	34.919	118.396	0.121	0.354	6.748	1.701	6.815	710	779
JUI4S	07/15/2015	Station4	July	Summer	196	49.4314	0.3	surface	0.994	181	1265	19.688	20.652	150.265	2.251	43.19	16.259	0.077	0.135	10.803	1.294	4.43	616	730
JUI5S	07/15/2015	Station5	July	Summer	196	49.4402	0.36	surface	0.995	181	1265	20.657	12.833	202.971	2.662	54.633	15.542	0.048	0.111	7.8	1.854	3.058	321	796
JUI6F	07/15/2015	Station6	July	Summer	196	49.455	0.42	bottom	13.923	181	1265	20.1	10.241	236.762	3.334	56.927	236.762	0.18	0.157	4.463	1.187	9.332	1051	1085
JUI6S	07/15/2015	Station6	July	Summer	196	49.455	0.42	surface	0.995	181	1265	20.644	9.57	257.772	2.954	63.719	16.686	0.043	0.1	5.86	1.623	4.038	922	968
JUI7S	07/15/2015	Station7	July	Summer	196	49.4726	0.46	surface	1.243	181	1265	21.153	5.145	316.156	3.009	66.895	18.437	0.042	0.04	4.554	1.369	3.999	688	845
JUI8F	07/15/2015	Station8	July	Summer	196	49.4841	0.51	bottom	13.674	181	1265	21.003	4.643	334.788	3.651	68.856	334.788	0.509	0.028	6.716	1.751	20.916	556	794
JUI8S	07/15/2015	Station8	July	Summer	196	49.4841	0.51	surface	0.995	181	1265	21.369	2.793	350.219	2.722	64.208	21.766	0.042	0.044	3.488	1.189	4.316	436	867
JUI9S	07/15/2015	Station9	July	Summer	196	49.4376	0.57	surface	0.994	181	1265	21.891	1.086	370.232	1.916	53.279	NA	0.031	0.008	4.559	2.834	4.085	589	714
JUN1S	06/15/2015	Station1	June	Summer	166	49.4335	0.11	surface	0.994	226	1525	16.222	27.544	98.098	1.445	39.335	16.902	0.03	0.435	5.426	11.169	4.867	523	918
JUN2F	06/15/2015	Station2	June	Summer	166	49.4343	0.18	bottom	12.68	226	1525	16.507	28.096	61.311	0.787	24.561	61.311	0.028	0.64	4.172	21.044	4.903	612	836
JUN2S	06/15/2015	Station2	June	Summer	166	49.4343	0.18	surface	1.243	226	1525	16.669	25.824	103.894	1.313	39.947	19.788	0.026	0.352	5.724	15.812	3.962	606	750
JUN3S	06/15/2015	Station3	June	Summer	166	49.4297	0.27	surface	0.995	226	1525	17.102	23.718	111.236	1.459	44.127	17.673	0.024	0.186	5.205	14.504	4.158	207	876
JUN4F	06/15/2015	Station4	June	Summer	166	49.4314	0.3	bottom	12.68	226	1525	16.627	26.004	100.727	1.517	39.416	100.727	0.035	0.424	2.234	21.324	5.867	1043	969
JUN4S	06/15/2015	Station4	June	Summer	166	49.4314	0.3	surface	1.243	226	1525	17.307	21.868	144.331	2	56.459	14.704	0.029	0.16	5.563	8.221	4.648	981	727
JUN5S	06/15/2015	Station5	June	Summer	166	49.4402	0.36	surface	1.243	226	1525	17.822	15.643	292.48	3.025	102.023	21.617	0.03	0.138	2.965	25.223	3.824	797	1002
JUN6F	06/15/2015	Station6	June	Summer	166	49.455	0.42	bottom	12.68	226	1525	17.586	17.534	201.34	2.569	77.994	201.34	0.064	0.16	5.649	14.055	8.044	992	788
JUN6S	06/15/2015	Station6	June	Summer	166	49.455	0.42	surface	0.995	226	1525	18.529	8.131	298.72	3.323	111.813	20.535	0.031	0.077	4.189	5.725	3.385	532	913
JUN7S	06/15/2015	Station7	June	Summer	166	49.4726	0.46	surface	0.994	226	1525	18.587	6.807	333.606	2.932	115.703	23.15	0.032	0.106	2.397	2.392	5.828	483	707
JUN8F	06/15/2015	Station8	June	Summer	166	49.4841	0.51	bottom	10.442	226	1525	18.563	6.623	330.029	3.02	117.765	330.029	0.049	0.194	1.8	2.793	7.342	433	791
JUN8S	06/15/2015	Station8	June	Summer	166	49.4841	0.51	surface	0.994	226	1525	19.005	2.893	368.216	2.476	122.153	26.152	0.034	0.133	3.53	3.255	5.679	765	477
JUN9S	06/15/2015	Station9	June	Summer	166	49.4376	0.57	surface	1.243	226	1525	19.36	1.014	379.427	0.895	113.748	NA	0.026	NA	2.96	21.87	3.824	765	1109
MAI1S	05/13/2015	Station1	May	Spring	133	49.4335	0.11	surface	0.995	749	2064	13.237	22.426	120.512	0.926	39.172	4.881	0.006	0.435	3.627	10.616	2.207	566	610
MAI2F	05/13/2015	Station2	May	Spring	133	49.4343	0.18	bottom	13.923	749	2064	13.007	28.349	65.595	0.639	17.035	65.595	0.013	0.64	6.126	60.66	3.113	669	1031
MAI2S	05/13/2015	Station2	May	Spring	133	49.4343	0.18	surface	0.994	749	2064	13.707	20.916	177.53	1.528	63.147	7.877	0.012	0.352	3.169	17.897	2.54	685	872
MAI3S	05/13/2015	Station3	May	Spring	133	49.4297	0.27	surface	0.995	749	2064	14.734	7.156	272.909	2.45	109.984	13.331	0.018	0.186	2.956	20.112	3.753	532	785
MAI4F	05/13/2015	Station4	May	Spring	133	49.4314	0.3	bottom	11.187	749	2064	13.591	23.376	143.392	1.406	50.117	143.392	0.024	0.424	4.056	7.147	4.349	590	900
MAI4S	05/13/2015	Station4	May	Spring	133	49.4314	0.3	surface	0.995	749	2064	15.073	6.491	291.737	2.463	121.145	14.219	0.018	0.16	1.582	8.266	3.66	505	897
MAI5S	05/13/2015	Station5	May	Spring	133	49.4402	0.36	surface	0.995	749	2064	15.546	1.164	316.004	2.323	145.948	13.285	0.01	0.138	1.117	15.291	3.336	532	1073
MAI6F	05/13/2015	Station6	May	Spring	133	49.455	0.42	bottom	12.929	749	2064	15.367	7.051	281.084	2.671	118.613	281.084	0.026	0.16	1.007	12.593	4.309	519	765
MAI6S	05/13/2015	Station6	May	Spring	133	49.455	0.42	surface	0.995	749	2064	15.59	1.042	322.882	2.015	140.731	12.899	0.016	0.077	0.945	16.715	4.118	443	847
MAI7S	05/13/2015	Station7	May	Spring	133	49.4726	0.46	surface	0.995	749	2064	16.024	0.312	321.88	1.648	144.028	9.508	0.01	0.106	1.265	9.187	2.842	650	887
MAI8F	05/13/2015	Station8	May	Spring	133	49.4841	0.51	bottom	9.448	749	2064	16.218	0.257	316.395	1.93	148.478	316.395	0.081	0.194	2.7	4.335	7.709	592	970
MAI8S	05/13/2015	Station8	May	Spring	133	49.4841	0.51	surface	1.243	749	2064	16.23	0.253	321.197	1.543	144.267	7.606	0.006	0.133	1.435	6.008	3.127	723	1077
MAR1S	03/05/2015	Station1	March	Spring	64	49.4335	0.11	surface	0.994	958	1360	7.106	18.359	197.313	1.93	75.1	22.114	0.032	0.665	1.836	14.275	6.504	746	582
MAR2F	03/05/2015	Station2	March	Spring	64	49.4343	0.18	bottom	14.668	958	1360	7.133	25.777	137.148	2.28	54.7	137.148	0.081	0.304	1.697	15.303	12.847	833	1153
MAR2S	03/05/2015	Station2	March	Spring	64	49.4343	0.18	surface	1.491	958	1360	7.185	18.536	225.133	2.27	84.5	25.736	0.032	0.136	1.517	13.889	6.129	898	1250
MAR3S	03/05/2015	Station3	March	Spring	64	49.4297	0.27	surface	1.492	958	1360	7.927	6.904	290.966	2.33	102	39.745	0.052	0.066	1.3	14.039	9.396	346	1058
MAR4F	03/05/2015	Station4	March	Spring	64	49.4314	0.3	bottom	11.436	958	1360	7.194	17.72	242.22	2.85	86.9	242.22	0.107	0.261	1.749	13.143	10.924	533	640
MAR4S	03/05/2015	Station4	March	Spring	64	49.4314	0.3	surface	0.994	958	1360	7.883	2.734	409.681	2.19	137	39.932	0.053	0.077	1.106	13.795	12.914	706	933
MAR5S	03/05/2015	Station5	March	Spring	64	49.4402	0.36	surface	1.243	958	1360	7.51	1.753	427.002	1.94	148	42.942	0.043	0.141	1.708	13.844	8.278	595	1068
MAR6F	03/05/2015	Station6	March	Spring	64	49.455	0.42	bottom	13.923	958	1360	7.438	1.097	445.291	1.62	151	445.291	0.076	0.14	1.278	12.729	9.422	656	639
MAR6S	03/05/2015	Station6	March	Spring	64	49.455	0.42	surface	1.243	958	1360	7.625	0.548	442.138	1.48	154	36.508	0.048	0.094	1.622	12.067	7.165	356	782
MAR7S	03/05/2015	Station7	March	Spring	64	49.4726	0.46	surface	1.492	958	1360	7.686	0.308	451.582	1.43	151	25.424	0.035	0.152	1.721	13.145	5.729	937	1230
MAR8F	03/05/2015	Station8	March	Spring	64	49.4841	0.51	bottom	14.918	958	1360	7.595	0.306	448.756	1.41	150	448.756	0.15	0.212	1.999	12.956	10.76	399	965
MAR8S	03/05/2015	Station8	March	Spring	64	49.4841	0.51	surface	0.995	958	1360	7.784	0.288	450.544	1.36	152	16.325	0.022	0.192	1.42	12.867	3.827	732	1079
NOV1S	11/23/2015	Station1	November	Autumn	327	49.4335	0.11	surface	0.995	352	595	11.115	28.565	101.231	1.651	41.3	5.728	0.114	0.555	1.21	6.091	3.153	861	1149
NOV2F	11/23/2015	Station2	November	Autumn	327	49.4343	0.18	bottom	14.171	352	595	12.062	29.884	70.126	1.769	32.6	70.126	0.202	0.601	2.083	4.923	11.748	832	1466
NOV2S	11/23/2015	Station2	November	Autumn	327	49.4343	0.18	surface	0.994	352	595	11.871	24.805	164.651	2.061	61.8	21.676	0.103	0.62	1.529	6.046	4.619	418	1248
NOV3S	11/23/2015	Station3	November	Autumn	327	49.4297	0.27	surface	0.994	352	595	11.476	23.324	164.022	2.192	64.5	22.545	0.083	0.481	1.735	4.113	6.589	703	1370
NOV4F	11/23/2015	Station4	November	Autumn	327	49.4314	0.3	bottom	13.425	352	595	11.801	24.499	144.613	2.335	59.7	144.613	0.21	0.463	1.465	4.393	13.163	490	1265
NOV4S	11/23/2015	Station4	November	Autumn	327	49.4314	0.3	surface	0.994	352	595	11.597	19.865	228.399	2.803	87	34.84	0.129	0.403	2.371	4.381	9.727	900	1274
NOV5S	11/23/2015	Station5	November	Autumn	327	49.4402	0.36	surface	0.995	352	595	11.518	8.21	387.623	3.405	140	42.976	0.126	0.429	1.75	5.416	9.178	791	1284
NOV6F	11/23/2015	Station6	November	Autumn	327	49.455	0.42	bottom	11.993	352	595	11.643	14.612	309.259	3.518	113	309.259	1.16	0.179	5.381	5.552	31.717	797	1174
NOV6S	11/23/2015	Station6	November	Autumn	327	49.455	0.42	surface	0.994	352	595	11.76	3.228	458.156	2.86	156	49.778	0.086	0.29	0.6	8.86	7.671	825	1384
NOV7S	11/23/2015	Station7	November	Autumn	327	49.4726	0.46	surface	0.994	352	595	11.792	2.635	481.276	2.249	163	45.865	0.075	0.222	0.694	7.389	8.512	624	1241
NOV8F	11/23/2015	Station8	November	Autumn	327	49.4841	0.51	bottom	15.414	352	595	11.879	3.685	429.51	3.615	141	429.51	1.967	0.129	6.137	4.11	98.202	878	1318
NOV8S	11/23/2015	Station8	November	Autumn	327	49.4841	0.51	surface	0.995	352	595	11.685	2.287	482.139	1.856	165	46.109	0.093	0.21	1.14	3.069	7.778	890	1292
OCT1S	10/12/2015	Station1	October	Autumn	285	49.4335	0.11	surface	0.995	217	406	15.442	29.086	73.69	1.698	43	15.648	0.086	0.292	2.251	8.668	4.143	787	925
OCT2F	10/12/2015	Station2	October	Autumn	285	49.4343	0.18	bottom	15.166	217	406	15.305	29.505	56.91	1.396	28.1	56.91	0.072	0.376	1.817	8.937	3.908	895	913
OCT2S	10/12/2015	Station2	October	Autumn	285	49.4343	0.18	surface	0.994	217	406	15.3	26.539	103.52	1.996	50.2	11.883	0.069	0.201	2.109	7.757	3.814	620	1214
OCT3S	10/12/2015	Station3	October	Autumn	285	49.4297	0.27	surface	0.995	217	406	15.293	24.395	114.55	2.017	52.99	15.29	0.08	0.213	1.566	6.061	4.29	699	1181
OCT4F	10/12/2015	Station4	October	Autumn	285	49.4314	0.3	bottom	12.183	217	406	15.279	26.834	93.4	1.945	45.8	93.4	0.107	0.194	1.832	7.219	5.996	648	1206
OCT4S	10/12/2015	Station4	October	Autumn	285	49.4314	0.3	surface	1.243	217	406	15.19	22.973	203.61	3.09	64.4	20.457	0.086	0.2	2.201	6.661	5.703	812	1071
OCT5S	10/12/2015	Station5	October	Autumn	285	49.4402	0.36	surface	0.995	217	406	15.25	16.697	126.07	2.212	119	25.287	0.093	0.128	2.572	5.65	8.308	697	1163
OCT6F	10/12/2015	Station6	October	Autumn	285	49.455	0.42	bottom	12.928	217	406	15.15	17.383	197.83	3.125	90.8	197.83	0.634	0.14	3.542	4.212	19.388	773	1180
OCT6S	10/12/2015	Station6	October	Autumn	285	49.455	0.42	surface	0.995	217	406	15.31	13.023	243.45	3.444	114	31.181	0.1	0.122	1.921	6.746	8.65	803	1306
OCT7S	10/12/2015	Station7	October	Autumn	285	49.4726	0.46	surface	0.995	217	406	15.248	6.79	324.171	3.756	142	34.827	0.097	0.067	1.539	5.325	8.174	581	1263
OCT8F	10/12/2015	Station8	October	Autumn	285	49.4841	0.51	bottom	13.923	217	406	15.196	6.242	320.517	3.915	137	320.517	1.924	0.019	21.794	5.586	39.525	737	1284
OCT8S	10/12/2015	Station8	October	Autumn	285	49.4841	0.51	surface	1.243	217	406	15.297	3.78	350.081	3.861	147	47.392	0.081	0.116	1.645	4.796	7.272	752	1195
SEP1S	09/17/2015	Station1	September	Autumn	260	49.4335	0.11	surface	0.995	301	1056	17.01	28.805	56.642	1.79	40.243	16.903	0.044	0.14	2.6	5.655	2.694	1248	1366
SEP2F	09/17/2015	Station2	September	Autumn	260	49.4343	0.18	bottom	14.918	301	1056	16.911	29.204	51.894	1.669	36.679	51.894	0.086	0.295	1.997	2.208	7.624	739	1263
SEP2S	09/17/2015	Station2	September	Autumn	260	49.4343	0.18	surface	0.995	301	1056	16.956	27.583	88.326	2.167	47.313	25.025	0.061	0.327	3.455	5.727	5.95	947	1383
SEP3S	09/17/2015	Station3	September	Autumn	260	49.4297	0.27	surface	0.995	301	1056	16.985	24.643	103.143	2.344	64.692	19.752	0.057	0.325	2.238	3.342	7.268	597	975
SEP4F	09/17/2015	Station4	September	Autumn	260	49.4314	0.3	bottom	13.177	301	1056	17.039	24.675	104.697	2.471	61.614	104.697	0.078	0.315	2.027	2.268	5.283	1061	1162
SEP4S	09/17/2015	Station4	September	Autumn	260	49.4314	0.3	surface	0.995	301	1056	17.153	21.974	110.241	2.502	71.404	24.669	0.058	0.263	2.281	8.751	5.072	619	1186
SEP5S	09/17/2015	Station5	September	Autumn	260	49.4402	0.36	surface	0.995	301	1056	17.438	16.525	170.78	3.161	96.381	26.047	0.051	0.211	1.24	18.135	5.113	714	1030
SEP6F	09/17/2015	Station6	September	Autumn	260	49.455	0.42	bottom	11.685	301	1056	17.397	15.215	200.36	3.596	105.9	200.36	0.688	0.101	3.807	1.407	24.239	629	1471
SEP6S	09/17/2015	Station6	September	Autumn	260	49.455	0.42	surface	0.995	301	1056	17.975	7.8	241.59	4.03	135.419	35.898	0.061	0.227	2.08	1.671	5.394	538	1249
SEP7S	09/17/2015	Station7	September	Autumn	260	49.4726	0.46	surface	0.995	301	1056	18.148	4.757	298.189	4.086	144.032	33.026	0.052	0.214	1.657	3.491	6.579	740	1084
SEP8F	09/17/2015	Station8	September	Autumn	260	49.4841	0.51	bottom	14.42	301	1056	17.965	5.111	294.463	4.29	142.753	294.463	1.36	0.06	5.608	2.526	32.631	472	970
SEP8S	09/17/2015	Station8	September	Autumn	260	49.4841	0.51	surface	0.995	301	1056	18.24	3.796	311.851	4.046	146.919	30.958	0.052	0.264	2.259	2.809	6.353	857	1026
SEP9S	09/17/2015	Station9	September	Autumn	260	49.4376	0.57	surface	0.994	301	1056	18.217	2.369	330.856	3.666	149.775	NA	0.052	0.16	3.98	2.851	4.076	763	1063
