# Supplementary material for: Together throughout the year: seasonal patterns of bacterial and eukaryotic microbial communities in a macrotidal estuary
Source: Environ Microbiome. 2025 Jan 20;20:8. doi: 10.1186/s40793-025-00664-y (PMC11748528; doi:10.1186/s40793-025-00664-y)
Supplement: Supplementary file 6 — Additional file 6 [file 40793_2025_664_MOESM6_ESM.xlsx]

## Sheet: READ_ME
Functional prediction of the 16S OTUs based on FAPROTAX v1.2.7 and manual curation
Functional prediction of the 18S OTUs based on Singer et al 2021 (https://doi.org/10.1016/j.envint.2020.106262) and manual curation

## Sheet: core_16S
OTU	Read_count	Relative_abundance_%	Domain	Phylum	Class	Order	Family	Genus	Function
Otu00017	11391	1.1063648760475064	Bacteria	Actinobacteriota	Acidimicrobiia	Actinomarinales	Actinomarinaceae	Candidatus_Actinomarina	photoheterotrophy
Otu00048	3722	0.3615038248309032	Bacteria	Actinobacteriota	Acidimicrobiia	Microtrichales	Ilumatobacteraceae	CL500-29_marine_group	NA
Otu00114	1219	0.11839687331243176	Bacteria	Actinobacteriota	Acidimicrobiia	Microtrichales	Ilumatobacteraceae	Ilumatobacter	chemoheterotrophy
Otu00147	871	0.08459694557434624	Bacteria	Actinobacteriota	Acidimicrobiia	Microtrichales	Ilumatobacteraceae	Ilumatobacter	chemoheterotrophy
Otu00024	8973	0.8715136540052913	Bacteria	Actinobacteriota	Actinobacteria	Frankiales	Sporichthyaceae	hgcI_clade	chemoheterotrophy
Otu00050	3340	0.3244016053023151	Bacteria	Actinobacteriota	Actinobacteria	Frankiales	Sporichthyaceae	hgcI_clade	chemoheterotrophy
Otu00051	3290	0.3195452938456936	Bacteria	Actinobacteriota	Actinobacteria	Frankiales	Sporichthyaceae	hgcI_clade	chemoheterotrophy
Otu00078	1880	0.18259731076896776	Bacteria	Actinobacteriota	Actinobacteria	Frankiales	Sporichthyaceae	hgcI_clade	chemoheterotrophy
Otu00005	34458	3.3467756034452614	Bacteria	Actinobacteriota	Actinobacteria	Frankiales	Sporichthyaceae	Sporichthyaceae_unclassified	chemoheterotrophy
Otu00006	30846	2.9959556638189255	Bacteria	Actinobacteriota	Actinobacteria	Frankiales	Sporichthyaceae	Sporichthyaceae_unclassified	chemoheterotrophy
Otu00109	1294	0.12568134049736399	Bacteria	Actinobacteriota	Actinobacteria	Frankiales	Sporichthyaceae	Sporichthyaceae_unclassified	chemoheterotrophy
Otu00101	1431	0.13898763388850685	Bacteria	Actinobacteriota	Actinobacteria	PeM15	PeM15_fa	PeM15_ge	NA
Otu00010	17398	1.6898021344460117	Bacteria	Bacteroidota	Bacteroidia	Chitinophagales	Chitinophagaceae	Sediminibacterium	aerobic_chemoheterotrophy
Otu00058	2743	0.26641724651025456	Bacteria	Bacteroidota	Bacteroidia	Cytophagales	Cyclobacteriaceae	Algoriphagus	aerobic_chemoheterotrophy
Otu00019	10812	1.0501287893798295	Bacteria	Bacteroidota	Bacteroidia	Cytophagales	Spirosomaceae	Pseudarcicella	aerobic_chemoheterotrophy
Otu00026	7964	0.7735132888106699	Bacteria	Bacteroidota	Bacteroidia	Flavobacteriales	Cryomorphaceae	uncultured	chemoheterotrophy
Otu00016	11463	1.1133579645450413	Bacteria	Bacteroidota	Bacteroidia	Flavobacteriales	Flavobacteriaceae	Aurantivirga	chemoheterotrophy
Otu00083	1732	0.1682226288573682	Bacteria	Bacteroidota	Bacteroidia	Flavobacteriales	Flavobacteriaceae	Flavobacteriaceae_unclassified	chemoheterotrophy
Otu00013	12972	1.2599214443058777	Bacteria	Bacteroidota	Bacteroidia	Flavobacteriales	Flavobacteriaceae	Flavobacterium	aerobic_chemoheterotrophy
Otu00082	1768	0.17171917310613566	Bacteria	Bacteroidota	Bacteroidia	Flavobacteriales	Flavobacteriaceae	Flavobacterium	aerobic_chemoheterotrophy
Otu00150	861	0.08362568328302195	Bacteria	Bacteroidota	Bacteroidia	Flavobacteriales	Flavobacteriaceae	Lutibacter	aerobic_chemoheterotrophy
Otu00086	1692	0.164337579692071	Bacteria	Bacteroidota	Bacteroidia	Flavobacteriales	Flavobacteriaceae	Lutimonas	chemoheterotrophy
Otu00028	7666	0.7445696725292059	Bacteria	Bacteroidota	Bacteroidia	Flavobacteriales	Flavobacteriaceae	NS3a_marine_group	heterotrophy
Otu00021	9824	0.9541680749969891	Bacteria	Bacteroidota	Bacteroidia	Flavobacteriales	Flavobacteriaceae	NS4_marine_group	heterotrophy
Otu00023	9322	0.9054107079725093	Bacteria	Bacteroidota	Bacteroidia	Flavobacteriales	Flavobacteriaceae	NS5_marine_group	heterotrophy
Otu00025	8203	0.7967264575733206	Bacteria	Bacteroidota	Bacteroidia	Flavobacteriales	Flavobacteriaceae	NS5_marine_group	heterotrophy
Otu00141	885	0.08595671278220025	Bacteria	Bacteroidota	Bacteroidia	Flavobacteriales	Flavobacteriaceae	Ulvibacter	aerobic_chemoheterotrophy
Otu00022	9562	0.9287210029642926	Bacteria	Bacteroidota	Bacteroidia	Sphingobacteriales	NS11-12_marine_group	NS11-12_marine_group_ge	NA
Otu00143	880	0.0854710816365381	Bacteria	Bacteroidota	Bacteroidia	Sphingobacteriales	NS11-12_marine_group	NS11-12_marine_group_ge	NA
Otu00090	1592	0.15462495677882804	Bacteria	Bacteroidota	Bacteroidia	Sphingobacteriales	Sphingobacteriaceae	Pedobacter	aerobic_chemoheterotrophy
Otu00117	1212	0.11771698970850476	Bacteria	Chloroflexi	SL56_marine_group	SL56_marine_group_or	SL56_marine_group_fa	SL56_marine_group_ge	heterotrophy
Otu00108	1298	0.1260698454138937	Bacteria	Desulfobacterota	Desulfobacteria	Desulfobacterales	Desulfosarcinaceae	SEEP-SRB1	chemoheterotrophy ; sulfate_respiration ; respiration_of_sulfur_compounds ; dark_hydrogen_oxidation ;
Otu00098	1480	0.1437468191159959	Bacteria	Desulfobacterota	Desulfobulbia	Desulfobulbales	Desulfobulbaceae	uncultured	chemoheterotrophy
Otu00119	1144	0.11111240612749955	Bacteria	Desulfobacterota	Desulfobulbia	Desulfobulbales	Desulfocapsaceae	uncultured	chemoheterotrophy ; sulfate_respiration ; respiration_of_sulfur_compounds ; dark_hydrogen_oxidation ;
Otu00094	1521	0.14772899451042554	Bacteria	Desulfobacterota	Desulfuromonadia	Sva1033	Sva1033_fa	Sva1033_ge	NA
Otu00103	1387	0.13471407980667996	Bacteria	Planctomycetota	Planctomycetes	Pirellulales	Pirellulaceae	uncultured	chemoheterotrophy
Otu00043	4068	0.39510950011072393	Bacteria	Proteobacteria	Alphaproteobacteria	Caulobacterales	Caulobacteraceae	Brevundimonas	aerobic_chemoheterotrophy
Otu00073	2116	0.20551910084422118	Bacteria	Proteobacteria	Alphaproteobacteria	Caulobacterales	Caulobacteraceae	Brevundimonas	aerobic_chemoheterotrophy
Otu00039	4838	0.4698966965426947	Bacteria	Proteobacteria	Alphaproteobacteria	Caulobacterales	Caulobacteraceae	Phenylobacterium	aerobic_chemoheterotrophy
Otu00030	7107	0.6902761104441777	Bacteria	Proteobacteria	Alphaproteobacteria	Puniceispirillales	SAR116_clade	Candidatus_Puniceispirillum	heterotrophy
Otu00038	5091	0.4944696325131994	Bacteria	Proteobacteria	Alphaproteobacteria	Puniceispirillales	SAR116_clade	SAR116_clade_ge	heterotrophy
Otu00007	28968	2.8135526055082227	Bacteria	Proteobacteria	Alphaproteobacteria	Rhodobacterales	Rhodobacteraceae	Amylibacter	heterotrophy
Otu00003	48444	4.705183044091423	Bacteria	Proteobacteria	Alphaproteobacteria	Rhodobacterales	Rhodobacteraceae	Planktomarina	heterotrophy
Otu00002	49068	4.765789811070059	Bacteria	Proteobacteria	Alphaproteobacteria	SAR11_clade	Clade_I	Clade_Ia	heterotrophy
Otu00034	6089	0.5914016091873643	Bacteria	Proteobacteria	Alphaproteobacteria	SAR11_clade	Clade_II	Clade_II_ge	heterotrophy
Otu00029	7322	0.7111582497076501	Bacteria	Proteobacteria	Alphaproteobacteria	SAR11_clade	Clade_III	Clade_III_ge	heterotrophy
Otu00004	38818	3.7702459624626554	Bacteria	Proteobacteria	Alphaproteobacteria	Sphingomonadales	Sphingomonadaceae	Erythrobacter	aerobic_chemoheterotrophy
Otu00054	3243	0.31498036107646943	Bacteria	Proteobacteria	Alphaproteobacteria	Sphingomonadales	Sphingomonadaceae	Sphingorhabdus	aerobic_chemoheterotrophy
Otu00056	2972	0.28865915298158096	Bacteria	Proteobacteria	Alphaproteobacteria	Sphingomonadales	Sphingomonadaceae	Sphingorhabdus	aerobic_chemoheterotrophy
Otu00057	2950	0.28652237594066754	Bacteria	Proteobacteria	Gammaproteobacteria	B2M28	B2M28_fa	B2M28_ge	NA
Otu00142	881	0.08556820786567054	Bacteria	Proteobacteria	Gammaproteobacteria	B2M28	B2M28_fa	B2M28_ge	NA
Otu00075	2098	0.20377082871983745	Bacteria	Proteobacteria	Gammaproteobacteria	Burkholderiales	Alcaligenaceae	GKS98_freshwater_group	NA
Otu00046	3977	0.3862710132596728	Bacteria	Proteobacteria	Gammaproteobacteria	Burkholderiales	Burkholderiaceae	Limnobacter	aerobic_chemoheterotrophy
Otu00015	11877	1.1535682234058673	Bacteria	Proteobacteria	Gammaproteobacteria	Burkholderiales	Burkholderiaceae	Polynucleobacter	heterotrophy
Otu00066	2386	0.23174318270997718	Bacteria	Proteobacteria	Gammaproteobacteria	Burkholderiales	Burkholderiaceae	Polynucleobacter	heterotrophy
Otu00001	50151	4.870977517220481	Bacteria	Proteobacteria	Gammaproteobacteria	Burkholderiales	Comamonadaceae	Comamonadaceae_unclassified
Otu00041	4310	0.41861404756077186	Bacteria	Proteobacteria	Gammaproteobacteria	Burkholderiales	Methylophilaceae	Candidatus_Methylopumilus	chemoheterotrophy ; methanol_oxidation ; methylotrophy
Otu00035	5471	0.5313775995835227	Bacteria	Proteobacteria	Gammaproteobacteria	Burkholderiales	Methylophilaceae	OM43_clade	chemoheterotrophy ; methanol_oxidation ; methylotrophy
Otu00044	4048	0.39316697552807534	Bacteria	Proteobacteria	Gammaproteobacteria	Burkholderiales	Oxalobacteraceae	Oxalobacteraceae_unclassified	heterotrophy
Otu00253	426	0.04137577361041504	Bacteria	Proteobacteria	Gammaproteobacteria	Cellvibrionales	Halieaceae	Halieaceae_unclassified	heterotrophy
Otu00292	355	0.034479811342012535	Bacteria	Proteobacteria	Gammaproteobacteria	Cellvibrionales	Halieaceae	Halioglobus	heterotrophy
Otu00115	1213	0.11781411593763719	Bacteria	Proteobacteria	Gammaproteobacteria	Gammaproteobacteria_Incertae_Sedis	Unknown_Family	uncultured	NA
Otu00138	910	0.088384868510511	Bacteria	Proteobacteria	Gammaproteobacteria	Gammaproteobacteria_Incertae_Sedis	Unknown_Family	uncultured	NA
Otu00100	1462	0.14199854699161218	Bacteria	Proteobacteria	Gammaproteobacteria	Gammaproteobacteria_unclassified	Gammaproteobacteria_unclassified	Gammaproteobacteria_unclassified	NA
Otu00137	917	0.08906475211443801	Bacteria	Proteobacteria	Gammaproteobacteria	Gammaproteobacteria_unclassified	Gammaproteobacteria_unclassified	Gammaproteobacteria_unclassified	NA
Otu00088	1641	0.1593841420063171	Bacteria	Proteobacteria	Gammaproteobacteria	Oceanospirillales	Pseudohongiellaceae	Pseudohongiella	NA
Otu00158	784	0.07614696363982486	Bacteria	Proteobacteria	Gammaproteobacteria	PLTA13	PLTA13_fa	PLTA13_ge	NA
Otu00120	1137	0.11043252252357254	Bacteria	Proteobacteria	Gammaproteobacteria	Pseudomonadales	Moraxellaceae	Acinetobacter	aerobic_chemoheterotrophy ; aromatic_compound_degradation
Otu00008	20280	1.9697199268056738	Bacteria	Proteobacteria	Gammaproteobacteria	Pseudomonadales	Pseudomonadaceae	Pseudomonas	aerobic_chemoheterotrophy
Otu00047	3722	0.3615038248309032	Bacteria	Proteobacteria	Gammaproteobacteria	Salinisphaerales	Solimonadaceae	Polycyclovorans	aerobic_chemoheterotrophy
Otu00072	2139	0.20775300411426706	Bacteria	Proteobacteria	Gammaproteobacteria	Steroidobacterales	Woeseiaceae	Woeseia	aerobic_chemoheterotrophy
Otu00213	537	0.05215678504411473	Bacteria	Proteobacteria	Gammaproteobacteria	Steroidobacterales	Woeseiaceae	Woeseiaceae_unclassified	NA
Otu00027	7946	0.7717650166862862	Bacteria	Verrucomicrobiota	Verrucomicrobiae	uncultured	uncultured_fa	uncultured_ge	NA
Otu00079	1840	0.1787122616036706	Bacteria	Verrucomicrobiota	Verrucomicrobiae	Verrucomicrobiales	Rubritaleaceae	Persicirhabdus	chemoheterotrophy

## Sheet: core_18S
OTU	Read_count	Relative_abundance_%	Domain	Division	Subdivision	Class	Order	Family	Genus	Species	Function
Otu00001	91274	3.0106262830966366	Eukaryota	Alveolata	Dinoflagellata	Dinophyceae	Peridiniales	Heterocapsaceae	Heterocapsa	Heterocapsa_sp.	phototrophic
Otu00024	21369	0.7048455534269564	Eukaryota	Apusozoa	Apusomonadidae	Apusomonadidae_Group-1	Apusomonadidae_Group-1_X	Apusomonadidae_Group-1_XX	Apusomonadidae_Group-1_XX_unclassified	Apusomonadidae_Group-1_XX_unclassified	consumer
Otu00256	1894	0.062472622873819814	Eukaryota	Archaeplastida	Chlorophyta	Chlorophyceae	Sphaeropleales	Sphaeropleales_unclassified	Sphaeropleales_unclassified	Sphaeropleales_unclassified	phototrophic
Otu00030	16280	0.5369874870041113	Eukaryota	Archaeplastida	Chlorophyta	Mamiellophyceae	Mamiellales	Bathycoccaceae	Ostreococcus	Ostreococcus_clade_B	phototrophic
Otu00053	9528	0.3142762147527746	Eukaryota	Archaeplastida	Chlorophyta	Mamiellophyceae	Mamiellales	Bathycoccaceae	Ostreococcus	Ostreococcus_mediterraneus	phototrophic
Otu00122	5165	0.17036488761524782	Eukaryota	Archaeplastida	Chlorophyta	Trebouxiophyceae	Trebouxiophyceae_X	Trebouxiophyceae_XX	Choricystis	Choricystis_minor	phototrophic
Otu00011	35771	1.1798881693872272	Eukaryota	Hacrobia	Picozoa	Picozoa_X	Picozoa_XX	Picozoa_XXX	Picomonas	Picomonas_judraskeda	chemoheterotrophy
Otu00044	12192	0.40214689444435653	Eukaryota	Opisthokonta	Choanoflagellida	Choanoflagellida_unclassified	Choanoflagellida_unclassified	Choanoflagellida_unclassified	Choanoflagellida_unclassified	Choanoflagellida_unclassified	NA
Otu00165	3100	0.1022519170585224	Eukaryota	Opisthokonta	Fungi	Ascomycota	Pezizomycotina	Dothideomycetes	Dothideomycetes_unclassified	Dothideomycetes_unclassified	chemoheterotrophy
Otu00139	4134	0.13635787907094568	Eukaryota	Opisthokonta	Fungi	Ascomycota	Pezizomycotina	Pezizomycotina_unclassified	Pezizomycotina_unclassified	Pezizomycotina_unclassified	chemoheterotrophy
Otu00166	3061	0.10096552197294743	Eukaryota	Opisthokonta	Fungi	Basidiomycota	Ustilaginomycotina	Exobasidiomycetes	Exobasidiomycetes_X	Exobasidiomycetes_X_sp.	chemoheterotrophy
Otu00416	994	0.0327865824374746	Eukaryota	Opisthokonta	Fungi	Basidiomycota	Ustilaginomycotina	Exobasidiomycetes	Malassezia	Malassezia_globosa	chemoheterotrophy
Otu00036	14651	0.4832557538143264	Eukaryota	Rhizaria	Cercozoa	Cercozoa_unclassified	Cercozoa_unclassified	Cercozoa_unclassified	Cercozoa_unclassified	Cercozoa_unclassified	NA
Otu00062	8843	0.29168183953177856	Eukaryota	Rhizaria	Cercozoa	Cercozoa_unclassified	Cercozoa_unclassified	Cercozoa_unclassified	Cercozoa_unclassified	Cercozoa_unclassified	NA
Otu00070	8085	0.26667959658650114	Eukaryota	Rhizaria	Cercozoa	Cercozoa_unclassified	Cercozoa_unclassified	Cercozoa_unclassified	Cercozoa_unclassified	Cercozoa_unclassified	NA
Otu00125	5063	0.16700046969912868	Eukaryota	Rhizaria	Cercozoa	Cercozoa_unclassified	Cercozoa_unclassified	Cercozoa_unclassified	Cercozoa_unclassified	Cercozoa_unclassified	NA
Otu00172	2963	0.09773304201432319	Eukaryota	Rhizaria	Cercozoa	Cercozoa_unclassified	Cercozoa_unclassified	Cercozoa_unclassified	Cercozoa_unclassified	Cercozoa_unclassified	NA
Otu00180	2886	0.09519323633254698	Eukaryota	Rhizaria	Cercozoa	Cercozoa_unclassified	Cercozoa_unclassified	Cercozoa_unclassified	Cercozoa_unclassified	Cercozoa_unclassified	NA
Otu00015	31162	1.0278626578637662	Eukaryota	Rhizaria	Cercozoa	Filosa-Imbricatea	Thaumatomonadida	Thaumatomonadidae	Reckertia	Reckertia_filosa	consumer
Otu00039	13798	0.4551199843785459	Eukaryota	Rhizaria	Cercozoa	Filosa-Imbricatea	Thaumatomonadida	Thaumatomonadidae	Thaumatomastix	Thaumatomastix_salina	consumer
Otu00043	12585	0.41510979876822723	Eukaryota	Rhizaria	Cercozoa	Filosa-Thecofilosea	Ebriida	Botuliformidae	Botuliformidae_X	Botuliformidae_X_sp.	consumer
Otu00041	12913	0.42592871128280635	Eukaryota	Rhizaria	Cercozoa	Filosa-Thecofilosea	Filosa-Thecofilosea_X	Mataza-lineage	Mataza-lineage_X	Mataza-lineage_X_sp.	consumer
Otu00018	26176	0.8634019938464136	Eukaryota	Stramenopiles	Ochrophyta	Bacillariophyta	Bacillariophyta_X	Polar-centric-Mediophyceae	Cerataulus	Cerataulus_smithii	phototrophic
Otu00017	26492	0.8738250924885081	Eukaryota	Stramenopiles	Ochrophyta	Bacillariophyta	Bacillariophyta_X	Polar-centric-Mediophyceae	Chaetoceros	Chaetoceros_socialis	phototrophic
Otu00038	13828	0.4561095190597574	Eukaryota	Stramenopiles	Ochrophyta	Bacillariophyta	Bacillariophyta_X	Polar-centric-Mediophyceae	Cyclotella	Cyclotella_meneghiniana	phototrophic
Otu00003	77595	2.559431452953563	Eukaryota	Stramenopiles	Ochrophyta	Bacillariophyta	Bacillariophyta_X	Polar-centric-Mediophyceae	Polar-centric-Mediophyceae_unclassified	Polar-centric-Mediophyceae_unclassified	phototrophic
Otu00040	13450	0.44364138207649234	Eukaryota	Stramenopiles	Ochrophyta	Bacillariophyta	Bacillariophyta_X	Polar-centric-Mediophyceae	Polar-centric-Mediophyceae_unclassified	Polar-centric-Mediophyceae_unclassified	phototrophic
Otu00054	9470	0.3123631143690991	Eukaryota	Stramenopiles	Ochrophyta	Bacillariophyta	Bacillariophyta_X	Polar-centric-Mediophyceae	Polar-centric-Mediophyceae_unclassified	Polar-centric-Mediophyceae_unclassified	phototrophic
Otu00111	5538	0.18266810215164422	Eukaryota	Stramenopiles	Ochrophyta	Bacillariophyta	Bacillariophyta_X	Polar-centric-Mediophyceae	Polar-centric-Mediophyceae_unclassified	Polar-centric-Mediophyceae_unclassified	phototrophic
Otu00199	2606	0.08595757930790625	Eukaryota	Stramenopiles	Ochrophyta	Bacillariophyta	Bacillariophyta_X	Polar-centric-Mediophyceae	Polar-centric-Mediophyceae_unclassified	Polar-centric-Mediophyceae_unclassified	phototrophic
Otu00078	7409	0.24438208176986853	Eukaryota	Stramenopiles	Ochrophyta	Bacillariophyta	Bacillariophyta_X	Polar-centric-Mediophyceae	Thalassiosira	Thalassiosira_guillardii	phototrophic
Otu00019	25894	0.8541003678430255	Eukaryota	Stramenopiles	Ochrophyta	Bacillariophyta	Bacillariophyta_X	Polar-centric-Mediophyceae	Thalassiosira	Thalassiosira_hispida	phototrophic
Otu00006	45300	1.4941973686293757	Eukaryota	Stramenopiles	Ochrophyta	Bacillariophyta	Bacillariophyta_X	Polar-centric-Mediophyceae	Thalassiosira	Thalassiosira_minima	phototrophic
Otu00209	2484	0.08193347160431279	Eukaryota	Stramenopiles	Ochrophyta	Bacillariophyta	Bacillariophyta_X	Raphid-pennate	Cylindrotheca	Cylindrotheca_closterium	phototrophic
Otu00140	4120	0.13589609621971363	Eukaryota	Stramenopiles	Ochrophyta	Bacillariophyta	Bacillariophyta_X	Raphid-pennate	Navicula	Navicula_unclassified	phototrophic
Otu00091	6623	0.21845627312212704	Eukaryota	Stramenopiles	Ochrophyta	Bacillariophyta	Bacillariophyta_X	Raphid-pennate	Raphid-pennate_unclassified	Raphid-pennate_unclassified	phototrophic
Otu00051	9949	0.3281626847791095	Eukaryota	Stramenopiles	Ochrophyta	Bolidophyceae	Parmales	Parmales_env_2	Parmales_env_2_X	Parmales_env_2_X_sp.	phototrophic
Otu00008	39596	1.3060538412416944	Eukaryota	Stramenopiles	Ochrophyta	Chrysophyceae	Chrysophyceae_X	Chrysophyceae_Clade-C	Chrysophyceae_Clade-C_unclassified	Chrysophyceae_Clade-C_unclassified	NA
Otu00045	11321	0.37341740419984903	Eukaryota	Stramenopiles	Ochrophyta	Chrysophyceae	Chrysophyceae_X	Chrysophyceae_X_unclassified	Chrysophyceae_X_unclassified	Chrysophyceae_X_unclassified	NA
Otu00120	5216	0.17204709657330736	Eukaryota	Stramenopiles	Ochrophyta	Chrysophyceae	Chrysophyceae_X	Chrysophyceae_X_unclassified	Chrysophyceae_X_unclassified	Chrysophyceae_X_unclassified	NA
Otu00037	14060	0.46376192059445964	Eukaryota	Stramenopiles	Ochrophyta	Ochrophyta_unclassified	Ochrophyta_unclassified	Ochrophyta_unclassified	Ochrophyta_unclassified	Ochrophyta_unclassified	NA
